# Supplementary material for: Alternative treatment of serious and mild Pasteurella multocida infection in New Zealand White rabbits
Source: BMC Vet Res. 2014 Nov 25;10:276. doi: 10.1186/s12917-014-0276-6 (PMC4248437; doi:10.1186/s12917-014-0276-6)
Supplement: Additional file 1 — Evaluation of the histological sections of lungs, spleen, liver, kidneys, and nasal mucosa derived from the intranasally challenged ( P. multocida ) rabbits. The +/− indicates the presence/absence of histopathological alterations, respectively. [file 12917_2014_276_MOESM1_ESM.zip]

Archive with 1 entries (1 files):
- 2735398191309432_add1.rtf
